# Supplementary material for: Effect of a flipped classroom course to foster medical students’ AI literacy with a focus on medical imaging: a single group pre-and post-test study
Source: BMC Med Educ. 2022 Nov 18;22:803. doi: 10.1186/s12909-022-03866-x (PMC9672614; doi:10.1186/s12909-022-03866-x)
Supplement: Supplementary file 2 — Additional file 2: Supplementary Table 1. Dataset of MAIRS-MS questionnaire with “then-” and “post-” items. Note: Item VP01_01 is a pseudonym generated to enable comparisons between the self-assessment of AI readiness and the evaluation results of the blended learning course. All items ending in “01” (e.g., “CO10_01”) represent ratings after attending the course, while all items ending in “02” (e.g., “CO10_02”) reflect retrospective ratings before attending the course. Supplementary Table 2. Dataset of evaluation results. Note: Item VP01_01 is a pseudonym generated to enable comparisons between the self-assessment of AI readiness and the evaluation results of the blended learning course. [file 12909_2022_3866_MOESM2_ESM.xlsx]

## Sheet: MAIRS-MS dataset
Legend: Supplementary table 1. Dataset of MAIRS-MS questionnaire with "then-" and "post-" items. Note: Item VP01_01 is a pseudonym generated to enable comparisons between the self-assessment of AI readiness and the evaluation results of the blended learning course. All items ending in "01" (e.g., "CO10_01") represent ratings after attending the course, while all items ending in "02" (e.g., "CO10_…
CASE	VP01_01	CO10_01	CO10_02	CO11_01	CO11_02	CO12_01	CO12_02	CO13_01	CO13_02	CO14_01	CO14_02	CO15_01	CO15_02	CO16_01	CO16_02	CO17_01	CO17_02	AB01_01	AB01_02	AB02_01	AB02_02	AB03_01	AB03_02	AB04_01	AB04_02	AB05_01	AB05_02	AB06_01	AB06_02	AB07_01	AB07_02	AB08_01	AB08_02	VI01_01	VI01_02	VI02_01	VI02_02	VI03_01	VI03_02	ET01_01	ET01_02	ET02_01	ET02_02	ET03_01	ET03_02
Participant Number		Ich kann die grundlegenden Konzepte von Data Science definieren.		Ich kann die grundlegenden Konzepte von Statistik definieren.		Ich kann erklären, wie KI-Systeme trainiert werden.		Ich kann die grundlegenden Konzepte und die Terminologie von KI definieren.		Ich kann die von KI im Gesundheitswesen gewonnen Daten richtig analysieren.		Ich kann zwischen den Funktionen und Merkmalen von KI-bezogenen Tools und Anwendungen differenzieren.		Ich kann Arbeitsabläufe nach der Logik der KI organisieren.		Ich kann die Bedeutung von Datenerfassung, -analyse, -auswertung und -sicherheit für die Entwicklung von KI im Gesundheitswesen darstellen.		Ich kann KI-basierte Informationen in Kombination mit meinem fachlichen Wissen nutzen.		Ich kann KI-Technologien effektiv und effizient in der Gesundheitsversorgung einsetzen.		Ich kann KI-Anwendungen ihrem Zweck entsprechend einsetzen.		Ich kann mit Informations- und Kommunikationstechnologien auf Wissen zugreifen, es bewerten, nutzen, teilen und neues Wissen schaffen.		Ich kann erklären, welche KI-Anwendungen im Gesundheitswesen eine Lösung für welches Problem bieten.		Ich finde es wertvoll, KI für Bildungs-, Dienstleistungs- und Forschungszwecke einzusetzen.		Ich kann dem Patienten/der Patientin die im Gesundheitswesen eingesetzten KI-Anwendungen erklären.		Ich kann die richtige KI-Anwendung für das im Gesundheitswesen auftretende Problem auswählen.		Ich kann die Grenzen von KI-Technologie erklären.		Ich kann die Stärken und Schwächen von KI-Technologie erklären.		Ich kann die Chancen und Gefahren, die KI-Technologie mit sich bringen kann, voraussehen.		Ich kann Gesundheitsdaten im Einklang mit rechtlichen und ethischen Normen nutzen.		Ich kann bei der Nutzung von KI-Technologien im Einklang mit ethischen Prinzipien handeln.		Ich kann die gesetzlichen Bestimmungen für den Einsatz von KI-Technologien im Gesundheitswesen einhalten.
	vpn: Mein Versuchspersonencode lautet	cogn1: zum jetzigen Zeitpunkt (nach dem KI-LAURA Kurs)	cogn1: vor Beginn des KI-LAURA Kurses	cogn2: zum jetzigen Zeitpunkt (nach dem KI-LAURA Kurs)	cogn2: vor Beginn des KI-LAURA Kurses	cogn3: zum jetzigen Zeitpunkt (nach dem KI-LAURA Kurs)	cogn3: vor Beginn des KI-LAURA Kurses	cogn4: zum jetzigen Zeitpunkt (nach dem KI-LAURA Kurs)	cogn4: vor Beginn des KI-LAURA Kurses	cogn5: zum jetzigen Zeitpunkt (nach dem KI-LAURA Kurs)	cogn5: vor Beginn des KI-LAURA Kurses	cogn6: zum jetzigen Zeitpunkt (nach dem KI-LAURA Kurs)	cogn6: vor Beginn des KI-LAURA Kurses	cogn7: zum jetzigen Zeitpunkt (nach dem KI-LAURA Kurs)	cogn7: vor Beginn des KI-LAURA Kurses	cogn8: zum jetzigen Zeitpunkt (nach dem KI-LAURA Kurs)	cogn8: vor Beginn des KI-LAURA Kurses	abil1: zum jetzigen Zeitpunkt (nach dem KI-LAURA Kurs)	abil1: vor Beginn des KI-LAURA Kurses	abil2: zum jetzigen Zeitpunkt (nach dem KI-LAURA Kurs)	abil2: vor Beginn des KI-LAURA Kurses	abil3: zum jetzigen Zeitpunkt (nach dem KI-LAURA Kurs)	abil3: vor Beginn des KI-LAURA Kurses	abil4: zum jetzigen Zeitpunkt (nach dem KI-LAURA Kurs)	abil4: vor Beginn des KI-LAURA Kurses	abil5: zum jetzigen Zeitpunkt (nach dem KI-LAURA Kurs)	abil5: vor Beginn des KI-LAURA Kurses	abil6: zum jetzigen Zeitpunkt (nach dem KI-LAURA Kurs)	abil6: vor Beginn des KI-LAURA Kurses	abil7: zum jetzigen Zeitpunkt (nach dem KI-LAURA Kurs)	abil7: vor Beginn des KI-LAURA Kurses	abil8: zum jetzigen Zeitpunkt (nach dem KI-LAURA Kurs)	abil8: vor Beginn des KI-LAURA Kurses	visi1: zum jetzigen Zeitpunkt (nach dem KI-LAURA Kurs)	visi1: vor Beginn des KI-LAURA Kurses	visi2: zum jetzigen Zeitpunkt (nach dem KI-LAURA Kurs)	visi2: vor Beginn des KI-LAURA Kurses	visi3: zum jetzigen Zeitpunkt (nach dem KI-LAURA Kurs)	visi3: vor Beginn des KI-LAURA Kurses	ethi1: zum jetzigen Zeitpunkt (nach dem KI-LAURA Kurs)	ethi1: vor Beginn des KI-LAURA Kurses	ethi2: zum jetzigen Zeitpunkt (nach dem KI-LAURA Kurs)	ethi2: vor Beginn des KI-LAURA Kurses	ethi3: zum jetzigen Zeitpunkt (nach dem KI-LAURA Kurs)	ethi3: vor Beginn des KI-LAURA Kurses
1	IT08BÜ	4	1	3	2	5	2	4	1	4	2	5	2	3	1	5	4	5	2	2	1	3	1	4	4	3	1	4	3	4	2	3	1	5	2	5	3	4	3	4	2	5	3	3	1
2	TE02SI	4	1	3	3	5	3	3	1	5	1	4	1	4	1	5	3	5	1	4	1	4	1	4	1	5	1	5	5	5	2	5	1	5	1	5	3	5	3	3	3	4	1	3	1
3	NA15BÖ	5	5	4	4	5	4	5	5	3	3	4	3	3	3	4	3	3	3	3	3	3	3	3	3	4	2	5	5	4	4	3	3	5	5	5	3	4	4	4	4	5	5	4	4
4	IT17BE	3	2	4	2	4	3	5	3	4	2	4	2	3	3	5	3	4	1	3	1	4	2	4	4	4	2	5	5	5	3	3	1	4	3	5	3	5	4	4	3	5	5	5	5
5	IA06DR	4	1	3	3	4	1	4	1	3	1	4	1	2	1	4	1	4	2	2	1	2	1	3	2	4	1	5	3	4	1	3	1	3	2	4	2	4	2	3	2	3	2	2	1
6	KA03NE	4	1	4	4	4	1	3	1	3	1	3	1	2	2	3	1	2	1	2	1	2	1	3	1	3	1	5	5	3	1	3	1	3	1	3	1	3	1	3	3	3	2	2	1
7	TH20LA	4	1	5	4	5	1	4	1	4	1	4	1	2	1	4	2	3	1	1	1	1	1	3	1	5	2	5	3	5	2	3	1	4	1	4	1	3	1	4	1	3	1	3	1
8	NA24BA	3	1	4	2	4	1	3	1	4	1	3	1	4	1	3	2	4	2	2	1	3	1	4	2	4	1	4	4	3	1	3	1	3	1	3	2	4	2	3	2	3	2	3	2
9	IA08KO	4	1	4	4	5	3	3	1	5	2	3	1	2	1	5	2	5	2	2	1	3	1	1	1	4	1	5	4	5	1	2	1	5	2	5	2	4	2	2	2	2	2	3	3
10	LE05BO	4	1	3	3	4	2	4	1	4	2	2	1	2	1	4	2	4	2	2	1	3	1	3	1	3	1	5	4	4	1	2	1	4	2	4	1	4	1	3	1	3	1	3	1
11	TA01BO	4	2	4	3	4	2	4	2	4	2	4	2	4	2	4	3	5	3	4	2	5	3	5	3	5	3	5	5	5	3	5	3	5	3	5	3	5	4	5	4	5	4	5	4
12	TE02TR	3	1	2	1	3	1	3	1	4	2	3	1	3	1	3	1	3	1	4	1	4	1	3	1	2	1	5	3	3	1	3	1	4	2	4	2	4	2	4	2	4	2	2	1
13	NA02KO	3	1	2	1	4	2	4	1	3	1	4	1	4	1	3	1	4	2	4	1	4	2	4	1	3	1	5	3	3	2	3	1	4	1	3	1	3	2	3	2	4	2	4	1
14	NA20AN	4	1	4	3	5	1	4	1	3	2	3	1	3	1	3	1	5	2	4	2	4	1	4	2	3	1	5	3	4	1	4	1	3	1	4	1	4	1	4	3	3	2	4	2
15	NE28BO	3	1	4	4	4	1	3	1	3	1	4	1	2	1	5	2	4	2	1	1	2	1	2	1	4	1	5	5	4	1	3	1	4	1	5	1	4	1	3	2	3	2	2	1
16	NA22LW	4	3	4	4	5	2	4	2	3	1	4	1	3	1	5	2	5	2	3	1	4	1	3	2	5	2	5	3	4	1	3	1	5	1	5	2	5	2	5	4	5	3	5	2
17	LE20NE	4	1	5	4	4	1	3	1	4	2	3	1	4	1	5	3	5	2	5	2	5	3	5	2	5	1	5	4	5	2	4	1	5	1	5	2	4	2	5	5	5	4	5	3
18	RA24DU	4	3	4	3	4	3	4	3	3	2	3	2	3	2	4	4	3	2	3	2	3	2	3	2	3	2	5	5	4	4	3	2	2	2	3	2	3	2	2	2	2	2	2	2
19	LE01RH	3	2	4	3	5	4	4	2	3	3	5	4	3	3	5	4	5	3	4	3	3	2	3	2	2	1	5	5	3	2	2	2	4	3	4	2	4	2	4	3	4	4	1	1
20	RA30KO	3	1	2	2	4	1	4	1	3	1	2	1	2	1	4	1	4	3	3	1	3	1	2	1	4	1	4	3	3	1	4	1	4	1	4	1	4	2	5	5	5	5	5	5
21	LD14DA	3	1	3	2	4	1	3	1	4	1	3	1	3	1	3	1	4	2	3	1	4	1	4	3	4	2	5	3	5	2	4	2	4	3	4	2	4	3	3	3	3	2	4	3
22	NA24KO	4	2	4	4	4	1	4	1	4	2	3	1	4	1	4	2	5	3	3	1	4	1	5	5	4	1	3	3	4	1	4	1	4	2	4	3	4	4	4	4	4	3	4	2
23	NE11FR	3	1	2	2	3	1	3	1	3	2	3	1	3	1	3	1	3	2	3	1	3	2	3	2	2	1	5	5	4	2	3	1	4	2	4	2	4	2	3	2	3	2	5	5
24	RE25LU	4	4	3	3	4	3	4	3	2	1	3	2	2	1	4	2	4	2	1	1	1	1	4	4	4	2	4	3	3	2	2	1	4	3	4	3	3	2	2	1	3	2	3	3

## Sheet: Evaluation dataset
Legend: Supplementary table 2. Dataset of evaluation results. Note: Item VP01_01 is a pseudonym generated to enable comparisons between the self-assessment of AI readiness and the evaluation results of the blended learning course.
CASE	VP01_01	GF01_01	GF01_02	GF01_03	GF01_04	GM01_01	GM01_02	GM01_03	GM01_04	AE01_01	AE01_02	AE01_03	AE01_04	AE01_05	AE01_06	AE01_07	AE01_08	AE02_01	AE02_02	AE02_03	AE02_04	AE02_05	AE02_06	AE02_07	AE02_08	NP01_01	SN01_01	MO01	MO01_01	MO01_02	MO01_03	MO01_04	MO01_05	MO01_05a	SD01_01	SD01_02	SD02
Participant Number	vpn: Mein Versuchspersonencode lautet	Der Kurs “KI-LAURA” hat mir im Allgemeinen gut gefallen.	Die Selbststudiumsinhalte des KI-LAURA Kurses auf KI-Campus haben mir gut gefallen.	Die virtuellen Präsenzveranstaltungen mit Vertretern aus den jeweiligen Fachbereichen haben mir gut gefallen.	Die Abschlussaufgabe hat mir gut gefallen.	Das Modul 1 (“KI: Die Grundlagen”) hat mir gut gefallen.	Das Modul 2 (“Bildgebung und KI in der Radiologie”) hat mir gut gefallen.	Das Modul 3 (“Bildgebung und KI in der Augenheilkunde”) hat mir gut gefallen.	Das Modul 4 (“Bildgebung und KI in der Neuroradiologie”) hat mir gut gefallen.	Die Veranstaltung war klar gegliedert.	Bezüge zwischen Theorie und Praxis wurden in ausreichendem Maße aufgezeigt.	Die Veranstaltung beinhaltete eine gute Mischung aus Wissensvermittlung durch die Lehrpersonen und aktiver Beteiligung der Studierenden.	In der Veranstaltung gab es ausreichend Raum, um Fragen zu stellen.	Die Studierenden erhielten in der Veranstaltung konstruktives Feedback.	Der Schwierigkeitsgrad der Veranstaltung war an den Wissensstand der Studierenden angepasst.	Der in der Veranstaltung bearbeitete Stoffumfang war angemessen.	Die Lernziele in dieser Veranstaltung wurden (z.B. durch einen Stoffkatalog) klar kommuniziert.	Die Veranstaltung „KI-LAURA“ hat mein Selbststudium unterstützt.	Die in der Veranstaltung behandelten Inhalte stimmten mit den zu Beginn dargestellten Lernzielen überein.	In der Veranstaltung herrschte eine wertschätzende Lernatmosphäre.	In der Veranstaltung wurden die Zeitvorgaben eingehalten.	Der Lernzuwachs durch diese Veranstaltung war hoch.	Die Inhalte innerhalb der Veranstaltung waren nicht redundant bzw. bauten aufeinander auf.	Die während der Veranstaltung eingesetzten Materialien und Medien (z.B. Folien, Präsentation, Tafel, Film, Präparate, Arbeitsblätter etc.) waren hilfreich für mein Verständnis.	Die Schwierigkeit der benoteten Lernfortschritttests auf KI-Campus war angemessen.	NPS: Wie wahrscheinlich ist es, dass du den Kurs “KI-LAURA” deinen Kommilitoninnen und Kommilitonen weiterempfiehlst?	Die Veranstaltung bewerte ich mit der Schulnote	Was war deine primäre Motivation für die Teilnahme am “KI-LAURA”-Kurs?	M1: Ich interessiere mich für das Thema des Kurses	M2: Ich möchte ein Zertifikat erhalten	M3: Ich erachte das Thema als relevant für meine zukünftige berufliche Tätigkeit	M4: Ich erachte das Thema als relevant für mein weiteres Studium	M5: Sonstiges, und zwar	M5_open: Sonstiges, und zwar (offene Eingabe)	In welchem Semester studierst du (insgesamt)?	Wie alt bist du (in Jahren)?	Geschlecht
		1 = "Trifft gar nicht zu", 2 = "Trifft weniger zu", 3 = "Tifft teilweise zu", 4 = "Trifft ziemlich zu", 5 = "Trifft völlig zu"	1 = "Trifft gar nicht zu", 2 = "Trifft weniger zu", 3 = "Tifft teilweise zu", 4 = "Trifft ziemlich zu", 5 = "Trifft völlig zu"	1 = "Trifft gar nicht zu", 2 = "Trifft weniger zu", 3 = "Tifft teilweise zu", 4 = "Trifft ziemlich zu", 5 = "Trifft völlig zu"	1 = "Trifft gar nicht zu", 2 = "Trifft weniger zu", 3 = "Tifft teilweise zu", 4 = "Trifft ziemlich zu", 5 = "Trifft völlig zu"	1 = "Trifft gar nicht zu", 2 = "Trifft weniger zu", 3 = "Tifft teilweise zu", 4 = "Trifft ziemlich zu", 5 = "Trifft völlig zu"	1 = "Trifft gar nicht zu", 2 = "Trifft weniger zu", 3 = "Tifft teilweise zu", 4 = "Trifft ziemlich zu", 5 = "Trifft völlig zu"	1 = "Trifft gar nicht zu", 2 = "Trifft weniger zu", 3 = "Tifft teilweise zu", 4 = "Trifft ziemlich zu", 5 = "Trifft völlig zu"	1 = "Trifft gar nicht zu", 2 = "Trifft weniger zu", 3 = "Tifft teilweise zu", 4 = "Trifft ziemlich zu", 5 = "Trifft völlig zu"	1 = "Trifft gar nicht zu", 2 = "Trifft weniger zu", 3 = "Tifft teilweise zu", 4 = "Trifft ziemlich zu", 5 = "Trifft völlig zu"	1 = "Trifft gar nicht zu", 2 = "Trifft weniger zu", 3 = "Tifft teilweise zu", 4 = "Trifft ziemlich zu", 5 = "Trifft völlig zu"	1 = "Trifft gar nicht zu", 2 = "Trifft weniger zu", 3 = "Tifft teilweise zu", 4 = "Trifft ziemlich zu", 5 = "Trifft völlig zu"	1 = "Trifft gar nicht zu", 2 = "Trifft weniger zu", 3 = "Tifft teilweise zu", 4 = "Trifft ziemlich zu", 5 = "Trifft völlig zu"	1 = "Trifft gar nicht zu", 2 = "Trifft weniger zu", 3 = "Tifft teilweise zu", 4 = "Trifft ziemlich zu", 5 = "Trifft völlig zu"	1 = "Trifft gar nicht zu", 2 = "Trifft weniger zu", 3 = "Tifft teilweise zu", 4 = "Trifft ziemlich zu", 5 = "Trifft völlig zu"	1 = "Trifft gar nicht zu", 2 = "Trifft weniger zu", 3 = "Tifft teilweise zu", 4 = "Trifft ziemlich zu", 5 = "Trifft völlig zu"	1 = "Trifft gar nicht zu", 2 = "Trifft weniger zu", 3 = "Tifft teilweise zu", 4 = "Trifft ziemlich zu", 5 = "Trifft völlig zu"	1 = "Trifft gar nicht zu", 2 = "Trifft weniger zu", 3 = "Tifft teilweise zu", 4 = "Trifft ziemlich zu", 5 = "Trifft völlig zu"	1 = "Trifft gar nicht zu", 2 = "Trifft weniger zu", 3 = "Tifft teilweise zu", 4 = "Trifft ziemlich zu", 5 = "Trifft völlig zu"	1 = "Trifft gar nicht zu", 2 = "Trifft weniger zu", 3 = "Tifft teilweise zu", 4 = "Trifft ziemlich zu", 5 = "Trifft völlig zu"	1 = "Trifft gar nicht zu", 2 = "Trifft weniger zu", 3 = "Tifft teilweise zu", 4 = "Trifft ziemlich zu", 5 = "Trifft völlig zu"	1 = "Trifft gar nicht zu", 2 = "Trifft weniger zu", 3 = "Tifft teilweise zu", 4 = "Trifft ziemlich zu", 5 = "Trifft völlig zu"	1 = "Trifft gar nicht zu", 2 = "Trifft weniger zu", 3 = "Tifft teilweise zu", 4 = "Trifft ziemlich zu", 5 = "Trifft völlig zu"	1 = "Trifft gar nicht zu", 2 = "Trifft weniger zu", 3 = "Tifft teilweise zu", 4 = "Trifft ziemlich zu", 5 = "Trifft völlig zu"	1 = "Trifft gar nicht zu", 2 = "Trifft weniger zu", 3 = "Tifft teilweise zu", 4 = "Trifft ziemlich zu", 5 = "Trifft völlig zu"	0 = "Unwahrscheinlich" bis 10 = "Äußerst wahrscheinlich"	6 = "Ungenügend", 5 = "Mangelhaft", 4 = "Ausreichend", 3 = "Befriedigend", 2 = "Gut", 1 = "Sehr gut"	Anzahl ausgewählter Optionen	1 = nicht ausgewählt, 2 = ausgewählt	1 = nicht ausgewählt, 2 = ausgewählt	1 = nicht ausgewählt, 2 = ausgewählt	1 = nicht ausgewählt, 2 = ausgewählt	1 = nicht ausgewählt, 2 = ausgewählt	Offene Texteingabe			1 = Männlich, 2 = Weiblich, 3 = Divers
1	NA20AN	5	5	4	3	5	5	5	5	5	4	4	5	4	5	5	4	5	5	5	5	5	5	4	4	11	6	3	2	2	2	1	1		5	29	2
2	LD14DA	5	5	4	2	5	5	5	5	5	4	3	5	2	5	4	4	4	5	5	5	3	5	5	5	11	5	3	1	2	2	2	1		11	25	2
3	RE25LU	4	3	3	4	4	3	4	3	4	3	3	4	3	3	3	2	3	3	5	5	4	4	4	3	8	5	3	2	1	2	2	1		8	37	2
4	KI-LAU	4	4	3	4	5	5	3	4	5	5	3	5	4	4	4	5	4	5	5	4	4	5	5	4	9	5	4	2	2	2	2	1		6	31	2
5	KA03NE	5	5	5	2	5	5	4	4	5	3	5	5	2	3	5	3	5	5	5	5	3	3	4	4	11	6	4	2	2	2	2	1		5	33	2
6	NA24BA	5	5	5	3	5	5	5	5	5	5	5	5	4	4	5	4	5	4	5	5	5	4	4	4	11	6	4	2	2	2	2	1		5	22	2
7	RA30KO	5	5	4	2	4	4	4	4	5	4	4	5	3	4	4	2	4	3	4	5	4	4	4	3	9	5	3	2	2	2	1	1		10	23	2
8	NA22LW	5	5	4	4	5	4	5	4	5	4	4	5	3	4	5	4	5	4	5	5	5	4	5	5	9	6	1	2	1	1	1	1		7	22	2
9	LE01RH	4	4	1	1	4	4	4	4	4	4	4	3	2	3	4	3	4	4	4	4	3	3	3	3	9	5	4	2	2	2	2	1		7	21	2
10	TH20LA	5	5	4	4	5	5	5	5	5	4	5	5	4	5	5	5	5	5	5	5	5	3	5	5	11	6	4	2	2	2	2	1		5	27	1
11	IT17BE	5	5	5	4	5	5	5	5	5	5	5	5	5	5	5	5	5	5	5	5	5	5	5	5	11	6	3	2	1	2	2	1		5	21	2
12	IT08BÜ	5	5	5	5	3	5	5	4	5	5	4	5	2	5	5	5	5	5	5	5	2	4	4	5	10	6	3	2	2	2	1	1		5	21	2
13	IA08KO	5	5	5	2	5	5	5	5	5	3	3	5	1	5	4	5	5	5	5	4	4	3	5	5	11	5	2	2	1	2	1	1		11	24	2
14	NE23FR	4	4	4	4	4	5	3	5	5	5	4	5	4	4	4	4	4	4	5	5	4	4	4	5	8	5	4	2	2	2	2	1		10	23	2
15	TE02TR	4	4	3	1	3	4	4	4	4	4	4	4	4	4	4	4	4	4	4	3	3	4	4	4	7	4	4	2	2	2	2	1		7	23	2
16	TE02SI	4	4	4	4	5	5	5	5	5	5	5	5	5	5	5	5	5	5	5	5	4	4	5	5	9	6	4	2	2	2	2	1		6	23	2
17	RA24DU	4	4	4	3	4	4	4	4	4	4	4	5	4	4	4	4	4	4	4	4	4	4	4	4	10	5	4	2	2	2	2	1		7	21	1
18	LE05BO	4	4	4	5	4	4	4	4	5	4	4	5	4	5	5	4	3	4	5	5	3	4	4	5	10	5	4	2	2	2	1	2	Ich fand/finde es interessant und spannend, einmal diese Form der Weiterbildung auszuprobieren!	7	21	2
19	NA24KO	5	4	5	4	4	5	4	5	5	5	4	5	4	3	5	4	5	4	5	5	5	5	4	5	11	6	4	2	2	2	2	1		5	21	2
20	NA02KO	5	4	3	3	5	4	4	4	4	3	3	5	3	5	5	5	4	4	5	5	4	4	4	5	9	5	3	2	2	2	1	1		10	24	2
21	LE20NE	5	5	5	5	5	5	5	5	5	5	5	5	5	5	5	5	5	5	5	5	5	5	5	5	11	6	4	2	2	2	2	1		11	24	2
22	ST24FR	3	4	2	2	4	4	3	4	4	4	3	5	3	2	3	3	4	4	4	4	2	3	3	4	8	5	3	2	2	2	1	1		7	23	2
23	TA01BO	4	4	4	4	4	4	4	4	5	5	3	4	3	4	4	4	4	4	5	5	4	5	4	4	9	6	4	2	2	2	2	1		7	21	2
24	IA06DR	5	4	4	3	5	5	4	4	5	4	5	5	5	5	5	4	5	4	5	5	5	4	5	5	11	6	4	2	2	2	2	1		5	22	2
25	NA15BÖ	4	3	4	2	4	4	3	4	3	4	3	5	3	2	5	2	2	4	4	5	2	4	4	3	7	5	3	2	1	2	2	1		7	26	1
26	NE28BO	4	4	3	3	4	4	5	5	5	5	3	5	3	4	5	4	3	5	4	5	5	5	5	5	9	5	3	2	2	2	1	1		7	21	2
